# Supplementary material for: Genomic Heritability and Genome-Wide Association Studies of Plasma Metabolites in Crossbred Beef Cattle
Source: Front Genet. 2020 Sep 24;11:538600. doi: 10.3389/fgene.2020.538600 (PMC7542097; doi:10.3389/fgene.2020.538600)
Supplement: Supplementary file 1 [file Table_1.XLSX]

## Sheet: Sheet1
Table S1. Genes that identified within the top 10 SNP windows for heritable metabolites: proportion of additive genetics variance explained by each region, chromosome (Chr), start and end of the region on chromosome, gene in the regions.
Trait	Variance explained by region	Chr	Start (bp)	End (bp)	Gene name
Acetone	2.45307	1	28648176	29049389	GBE1
	2.06407	9	98124370	98526918	MAP3K4	AGPAT4	PRKN
	1.33159	10	44821159	45069536	GNG2	RTRAF	NID2
	1.12106	5	63870367	64565816	UHRF1BP1L	ACTR6	SCYL2
	1.01493	5	111313740	111790193	SYNGR1	TAB1	MGAT3	MIEF1	ATF4	RPS19BP1	CACNA1I	ENTHD1
	0.95131	7	65379758	65689219	NMUR2
	0.94687	5	57424855	58282365	NABP2	RNF41	SMARCC2	MYL6	MYL6B	ESYT1	ZC3H10	PA2G4	ERBB3	RPS26	IKZF4	SUOX	RAB5B	CDK2	PMEL	DGKA	PYM1	MMP19	DNAJC14	ORMDL2	SARNP	GDF11	CD63	RDH5	BLOC1S1	ITGA7	METTL7B	OR10P1	OR2AP1
	0.78386	23	9617524	10026534	FKBP5	ARMC12	CLPS	LHFPL5	SRPK1	SLC26A8	MAPK14
	0.66641	5	30275164	30912029	TMBIM6	FMNL3	PRPF40B	FAM186B	MCRS1	KCNH3	SPATS2	DNAJC22	C1QL4	TROAP	PRPH	TUBA1C	TUBA1A	TUBA1B	LMBR1L	DHH
	0.65737	6	12942582	13295514	CAMK2D
Betaine	1.86153	18	33602408	33891066
	1.71159	14	20952022	21452744	SPIDR	H3F3C	PRKDC	UBE2V2
	1.71004	9	96215762	96715173	TULP4	TMEM181	DYNLT1	SYTL3	EZR
	1.59039	9	97732365	98047172	IGF2R	SLC22A1	SLC22A2	SLC22A3	PLG
	1.47522	2	96021111	96857370	CREB1	METTL21A	CCNYL1	FZD5	PLEKHM3	CRYGD	CRYGC	CRYGB
	1.17247	19	24357241	24917540	RAP1GAP2	OR1G1	SPATA22	ASPA	TRPV3	TRPV1
	1.09636	7	56766754	57175519
	1.05911	2	108665467	109020542
	1.03556	11	46307696	46701073	NT5DC4	CKAP2L	IL1A	IL1B	IL37	IL36G	IL36A	IL36B	IL36RN	IL1F10	IL1RN
	0.96609	4	75741220	76123840
Creatine	4.1615	21	29563115	29923689	PCSK6	SNRPA1
	2.36182	28	15812621	16124333	ANK3
	1.53324	6	54369253	54625529
	1.45761	21	49242650	49623230	SEC23A	GEMIN2	TRAPPC6B	PNN
	1.22189	26	27894025	28368749	SORCS1
	1.19387	14	64767268	65300637	NCALD	GRHL2
	1.19008	11	66073158	66554571	C1D	WDR92
	1.0592	8	93786059	94115663
	0.9935	7	3069070	3388020	WNT9A	PRSS38	SNAP47	JMJD4
	0.98594	3	69940346	70313793	TYW3	CRYZ
Citric acid	4.20773	5	107403824	107704991
	1.9357	1	144411032	144758824	SLC37A1	PDE9A	WDR4	NDUFV3	PKNOX1
	1.88369	5	7733715	8063248
	1.62451	3	96751550	97221503
	1.61922	6	75380980	76407633
	1.37312	21	51461130	52239094	LRFN5
	1.1426	17	62311865	62623054	GLRB	PDGFC	TBX3	TBX5
	1.12126	17	43052005	43459410
	1.0832	26	36905943	37336603	GFRA1	CCDC172	PNLIPRP3	PNLIP
	0.89102	13	29277185	29647662	FAM107B
Choline	2.6405	26	49366950	49736388	EBF3
	2.6217	7	13336301	13632174	CACNA1A	IER2	STX10	NACC1	TRMT1	LYL1	NFIX
	1.56466	1	1983902	2462297	C1H21orf62	PAXBP1	SYNJ1	CFAP298	EVA1C	URB1
	1.42459	29	46143465	46796930	ALDH3B2	UNC93B1	ALDH3B1	NDUFS8	TCIRG1	CHKA	KMT5B	C29H11orf24	PPP6R3	GAL
	1.35023	28	15916594	16250507	ANK3
	1.05935	12	12557821	12977211	TNFSF11	FAM216B
	0.99271	2	69753620	70442711	CCDC93	INSIG2
	0.99232	1	18099231	18578077	TMPRSS15	CHODL
	0.9731	6	25033485	25556469	PPP3CA
	0.9633	19	63625695	64007021	CACNG5	CACNG4	CACNG1	HELZ
D-Glucose	3.72347	13	25298145	25681327	KIAA1217
	1.83494	13	23925250	24688809	PIP4K2A	ARMC3	MSRB2	PTF1A	OTUD1
	1.50724	2	1039834	1316010	CYFIP1	TUBGCP5	CCDC115	IMP4	PTPN18
	1.13653	24	29013292	29349786	CDH2
	1.08858	6	64466274	64733603
	0.95883	13	75310875	75604222	TNNC2	ACOT8	ZSWIM3	ZSWIM1	SPATA25	NEURL2	CTSA	PLTP	PCIF1	ZNF335	MMP9	SLC12A5	NCOA5	CD40
	0.93196	1	61996164	62696719
	0.92454	1	132388576	132768483
	0.8473	6	41858119	42155077	KCNIP4
	0.77575	9	45699093	46351157	HACE1
L-Alanine	4.06341	11	54730416	55170733	CTNNA2
	2.86881	21	49290972	49646269	SEC23A	GEMIN2	TRAPPC6B	PNN
	2.56209	1	45957974	46402519	IMPG2	SENP7	TRMT10C	PCNP	ZBTB11
	1.99205	7	62839580	63231799	CSNK1A1	ARHGEF37	PPARGC1B	PDE6A
	1.25563	3	96751550	97221503
	1.08436	19	23220366	23605621	PITPNA	SLC43A2	SCARF1	RILP	PRPF8	TLCD2	MIR22	WDR81	SERPINF2	SERPINF1	SMYD4	RPA1	RTN4RL1
	1.07589	19	24357241	24917540	RAP1GAP2	OR1G1	SPATA22	ASPA	TRPV3	TRPV1
	0.93796	7	13336301	13632174	CACNA1A	IER2	STX10	NACC1	TRMT1	LYL1	NFIX
	0.91808	7	86461228	86823742	EDIL3
	0.66283	5	107302660	107590490	TEAD4	TULP3	RHNO1	FOXM1	TEX52	NRIP2	ITFG2	FKBP4	DDX11	WASHC1	IQSEC3
L-Lactic acid	1.83412	1	28675718	29073969	GBE1
	0.9007	7	6698584	8376994	AP1M1	FAM32A	CIB3	HSH2D	RAB8A	TPM4	OR10H1
	0.87076	12	15154465	15573724	NUFIP1	GPALPP1	GTF2F2	KCTD4	TPT1
	0.84598	20	8897859	9270217	ZNF366	PTCD2	MRPS27
	0.80102	9	93552330	94154628
	0.74423	12	79456283	79814959	STK24	SLC15A1	DOCK9
	0.73884	19	49247372	49627477	MILR1	POLG2	DDX5	CEP95	SMURF2	KPNA2	BPTF
	0.67979	13	29821617	30337948	SUV39H2	DCLRE1C	MEIG1	OLAH	ACBD7	RPP38	NMT2	FAM171A1
	0.63054	22	43478537	43834473	PXK	RPP14	ABHD6	DNASE1L3	FLNB
	0.62092	26	35619632	36428581	TRUB1	ATRNL1
Pyruvic acid	1.70572	16	48544837	48879755
	1.18653	11	4525511	4918860	REV1
	1.06178	12	61686477	62517886
	1.02155	20	52816141	53201978
	0.9684	2	110598183	111155237	PAX3
	0.9561	24	2094260	2466721	GALR1	ZNF516
	0.94523	8	110455623	110921940	BRINP1
	0.93406	10	45323831	45687660	PIF1	RBPMS2	OAZ2	ZNF609	TRIP4
	0.83093	6	15294694	15633977
	0.78966	24	2795809	3143836
Succinic acid	3.91169	3	106289280	106611961	SMAP2	COL9A2	ZMPSTE24	TMCO2	RLF
	2.78607	27	15291371	15686768	FAM149A	CYP4V2	KLKB1	F11	MTNR1A	FAT1
	2.40578	7	41321459	41742027	MGAT1	ZFP62	BTNL9	TRIM7
	2.40363	1	19182174	19829143
	1.45177	7	56910268	57334500	YIPF5	KCTD16
	1.29914	1	131261969	131642361	PIK3CB	FAIM	CEP70
	1.09185	6	108026956	108340883	SH3BP2	TNIP2	FAM193A	RNF4
	1.0351	2	129768904	130187033	RPL11	ID3	E2F2	ASAP3	TCEA3	ZNF436	HNRNPR
	0.89254	11	24050822	24317047
	0.87162	19	44632448	45005031	TMUB2	ATXN7L3	UBTF	SLC4A1	RUNDC3A	SLC25A39	GRN	FAM171A2	ITGA2B	GPATCH8	FZD2
Creatinine	1.64188	20	676757	1052840
	1.59031	9	101640789	102007389	C9H6orf118	PDE10A
	1.44693	20	17617134	17986264	ZSWIM6
	1.32311	22	52504436	52955533	SMARCC1	CSPG5	ELP6	SCAP	PTPN23	NGP	KLHL18	KIF9
	1.13638	10	77151640	77518423	PLEKHG3	SPTB	CHURC1	GPX2	RAB15	FNTB	MAX
	1.02038	27	43066841	43459156
	0.97752	1	73077982	73487973	XXYLT1	FAM43A	LSG1
	0.89446	7	56766754	57175519
	0.86555	29	29194986	29595613	PKNOX2	FEZ1	EI24	STT3A	CHEK1	ACRV1	SSLP1	PATE2
	0.86496	12	11955547	12513750	VWA8	DGKH	AKAP11
